# Supplementary material for: PPAR-γ agonists reactivate the ALDOC-NR2F1 axis to enhance sensitivity to temozolomide and suppress glioblastoma progression
Source: Cell Commun Signal. 2024 May 13;22:266. doi: 10.1186/s12964-024-01645-3 (PMC11089732; doi:10.1186/s12964-024-01645-3)
Supplement: Supplementary file 3 — Supplementary Material 3 [file 12964_2024_1645_MOESM3_ESM.xlsx]

## Sheet: shALDOC
Supplementary Table S1. A list of transcriptome probes based on ALDOC knockdown.
Probe Set ID	FC ([U87 shALDOC-1.CEL] vs [U87 con.CEL])	Log FC ([U87 shALDOC-1.CEL] vs [U87 con.CEL])	FC (abs) ([U87 shALDOC-1.CEL] vs [U87 con.CEL])	Regulation ([U87 shALDOC-1.CEL] vs [U87 con.CEL])	FC ([U87 shALDOC-2.CEL] vs [U87 con.CEL])	Log FC ([U87 shALDOC-2.CEL] vs [U87 con.CEL])	FC (abs) ([U87 shALDOC-2.CEL] vs [U87 con.CEL])	Regulation ([U87 shALDOC-2.CEL] vs [U87 con.CEL])	U87 con.CEL(normalized)	U87 shALDOC-1.CEL(normalized)	U87 shALDOC-2.CEL(normalized)	Gene Symbol
1565823_at	-1.54968	-0.631968	1.54968	down	-1.58271	-0.662393	1.58271	down	0	-0.631968	-0.662393	2018-09-07
230071_at	-1.52073	-0.604769	1.52073	down	-1.70225	-0.767447	1.70225	down	0	-0.604769	-0.767447	2018-09-11
222689_at	-1.67461	-0.743825	1.67461	down	-1.52749	-0.611163	1.52749	down	0	-0.743825	-0.611163	ACER3
1557418_at	-1.56662	-0.647658	1.56662	down	-1.88563	-0.91505	1.88563	down	0	-0.647658	-0.91505	ACSL4
202666_s_at	-1.65061	-0.722998	1.65061	down	-1.74966	-0.807075	1.74966	down	0	-0.722998	-0.807075	ACTL6A
213411_at	-1.82796	-0.870237	1.82796	down	-1.65001	-0.722476	1.65001	down	0	-0.870237	-0.722476	ADAM22
232395_x_at	-1.91252	-0.935474	1.91252	down	-1.67225	-0.741792	1.67225	down	0	-0.935474	-0.741792	AGBL3
228932_at	-1.55388	-0.635875	1.55388	down	-1.5903	-0.669299	1.5903	down	0	-0.635875	-0.669299	AGO3
205002_at	-1.50088	-0.58581	1.50088	down	-1.50088	-0.58581	1.50088	down	0	-0.58581	-0.58581	AHDC1
226665_at	-1.70974	-0.77378	1.70974	down	-1.52145	-0.605446	1.52145	down	0	-0.77378	-0.605446	AHSA2
225342_at	-1.50849	-0.593102	1.50849	down	-1.73787	-0.797321	1.73787	down	0	-0.593102	-0.797321	AK4
209160_at	-1.58184	-0.6616	1.58184	down	-1.7802	-0.832039	1.7802	down	0	-0.6616	-0.832039	AKR1C3
202022_at	-2.7126	-1.43968	2.7126	down	-1.71941	-0.78191	1.71941	down	0	-1.43968	-0.78191	ALDOC
228941_at	-1.95323	-0.965864	1.95323	down	-2.08693	-1.06138	2.08693	down	0	-0.965864	-1.06138	ALG10B
242900_at	-1.7421	-0.800828	1.7421	down	-1.91807	-0.939654	1.91807	down	0	-0.800828	-0.939654	ALG10B
235926_at	-1.74437	-0.802702	1.74437	down	-1.74687	-0.804771	1.74687	down	0	-0.802702	-0.804771	ANAPC5
220076_at	-1.87975	-0.910541	1.87975	down	-1.74166	-0.800464	1.74166	down	0	-0.910541	-0.800464	ANKH
220940_at	-2.04122	-1.02943	2.04122	down	-2.08482	-1.05993	2.08482	down	0	-1.02943	-1.05993	ANKRD36B
226641_at	-2.94408	-1.55782	2.94408	down	-1.65192	-0.724144	1.65192	down	0	-1.55782	-0.724144	ANKRD44
228471_at	-2.01536	-1.01104	2.01536	down	-1.66771	-0.737865	1.66771	down	0	-1.01104	-0.737865	ANKRD44
201038_s_at	-1.55073	-0.632951	1.55073	down	-1.57873	-0.658762	1.57873	down	0	-0.632951	-0.658762	ANP32A
230652_at	-1.60292	-0.680701	1.60292	down	-1.50981	-0.594362	1.50981	down	0	-0.680701	-0.594362	ARAF
204492_at	-1.50088	-0.58581	1.50088	down	-1.5622	-0.643576	1.5622	down	0	-0.58581	-0.643576	ARHGAP11A
1558750_a_at	-1.55425	-0.636221	1.55425	down	-1.54585	-0.6284	1.54585	down	0	-0.636221	-0.6284	ARHGAP11B///LOC100288637
226576_at	-1.50539	-0.590135	1.50539	down	-2.03145	-1.02251	2.03145	down	0	-0.590135	-1.02251	ARHGAP26
233903_s_at	-1.6804	-0.748804	1.6804	down	-1.6804	-0.748804	1.6804	down	0	-0.748804	-0.748804	ARHGEF26
224797_at	-1.63489	-0.709197	1.63489	down	-1.73138	-0.79192	1.73138	down	0	-0.709197	-0.79192	ARRDC3
219973_at	-1.6216	-0.697421	1.6216	down	-1.63202	-0.706659	1.63202	down	0	-0.697421	-0.706659	ARSJ
237968_at	-1.51151	-0.595993	1.51151	down	-1.74206	-0.800793	1.74206	down	0	-0.595993	-0.800793	ATL2
226302_at	-1.76009	-0.815646	1.76009	down	-2.03761	-1.02688	2.03761	down	0	-0.815646	-1.02688	ATP8B1
235240_at	-1.51387	-0.598244	1.51387	down	-1.54982	-0.632096	1.54982	down	0	-0.598244	-0.632096	ATXN3
211379_x_at	-1.55838	-0.64005	1.55838	down	-1.51749	-0.601683	1.51749	down	0	-0.64005	-0.601683	B3GALNT1
227051_at	-1.81608	-0.860828	1.81608	down	-2.18275	-1.12615	2.18275	down	0	-0.860828	-1.12615	BACE2
232442_at	-2.03501	-1.02503	2.03501	down	-2.16185	-1.11226	2.16185	down	0	-1.02503	-1.11226	BCAR1
230722_at	-1.55148	-0.633645	1.55148	down	-1.62354	-0.699142	1.62354	down	0	-0.633645	-0.699142	BNC2
224471_s_at	-1.52005	-0.604122	1.52005	down	-1.75742	-0.813459	1.75742	down	0	-0.604122	-0.813459	BTRC
237245_at	-2.08478	-1.0599	2.08478	down	-1.86744	-0.901062	1.86744	down	0	-1.0599	-0.901062	BUB3
209183_s_at	-2.24911	-1.16936	2.24911	down	-2.99616	-1.58312	2.99616	down	0	-1.16936	-1.58312	C10orf10
65472_at	-1.80608	-0.852861	1.80608	down	-1.66215	-0.733047	1.66215	down	0	-0.852861	-0.733047	C2orf68
224605_at	-1.75364	-0.810351	1.75364	down	-2.13956	-1.09731	2.13956	down	0	-0.810351	-1.09731	C4orf3
224875_at	-1.51455	-0.59889	1.51455	down	-1.96219	-0.972462	1.96219	down	0	-0.59889	-0.972462	C5orf24
205199_at	-1.92592	-0.945544	1.92592	down	-2.39351	-1.25913	2.39351	down	0	-0.945544	-1.25913	CA9
64408_s_at	-1.77359	-0.826671	1.77359	down	-1.76563	-0.820187	1.76563	down	0	-0.826671	-0.820187	CALML4
1568600_at	-1.90276	-0.928092	1.90276	down	-1.94166	-0.957289	1.94166	down	0	-0.928092	-0.957289	CALML4
229549_at	-2.19972	-1.13732	2.19972	down	-1.6623	-0.733177	1.6623	down	0	-1.13732	-0.733177	CALU
226382_at	-1.53649	-0.619638	1.53649	down	-1.54427	-0.626924	1.54427	down	0	-0.619638	-0.626924	CAMK1D
1552701_a_at	-1.51258	-0.597008	1.51258	down	-2.60954	-1.3838	2.60954	down	0	-0.597008	-1.3838	CARD16
207006_s_at	-1.51848	-0.602631	1.51848	down	-1.51848	-0.602631	1.51848	down	0	-0.602631	-0.602631	CCDC106
228081_at	-1.52475	-0.608572	1.52475	down	-1.52475	-0.608572	1.52475	down	0	-0.608572	-0.608572	CCNG2
217523_at	-1.54317	-0.625893	1.54317	down	-1.73188	-0.792343	1.73188	down	0	-0.625893	-0.792343	CD44
201005_at	-1.69321	-0.759759	1.69321	down	-1.71919	-0.781725	1.71919	down	0	-0.759759	-0.781725	CD9
209112_at	-1.51395	-0.598322	1.51395	down	-1.66823	-0.738317	1.66823	down	0	-0.598322	-0.738317	CDKN1B
209172_s_at	-1.55736	-0.639101	1.55736	down	-1.51664	-0.60088	1.51664	down	0	-0.639101	-0.60088	CENPF
222848_at	-1.60512	-0.682681	1.60512	down	-1.55081	-0.63302	1.55081	down	0	-0.682681	-0.63302	CENPK
239322_at	-1.7774	-0.829768	1.7774	down	-1.72186	-0.783968	1.72186	down	0	-0.829768	-0.783968	CEP41
209763_at	-2.10335	-1.07269	2.10335	down	-1.99245	-0.994541	1.99245	down	0	-1.07269	-0.994541	CHRDL1
226686_at	-1.6075	-0.684816	1.6075	down	-1.8038	-0.85104	1.8038	down	0	-0.684816	-0.85104	CISD2
241696_at	-1.54326	-0.625982	1.54326	down	-1.91026	-0.933769	1.91026	down	0	-0.625982	-0.933769	CNTLN
206497_at	-1.90286	-0.928172	1.90286	down	-2.12209	-1.08549	2.12209	down	0	-0.928172	-1.08549	COA1
202311_s_at	-2.23578	-1.16078	2.23578	down	-2.46612	-1.30224	2.46612	down	0	-1.16078	-1.30224	COL1A1
213846_at	-1.50822	-0.592843	1.50822	down	-1.64134	-0.714877	1.64134	down	0	-0.592843	-0.714877	COX7C
205832_at	-2.01715	-1.01232	2.01715	down	-2.66247	-1.41276	2.66247	down	0	-1.01232	-1.41276	CPA4
217564_s_at	-2.12998	-1.09084	2.12998	down	-1.81051	-0.856399	1.81051	down	0	-1.09084	-0.856399	CPS1
238914_at	-1.59251	-0.671306	1.59251	down	-2.1329	-1.09281	2.1329	down	0	-0.671306	-1.09281	DCC
212690_at	-1.68118	-0.749473	1.68118	down	-1.54926	-0.63158	1.54926	down	0	-0.749473	-0.63158	DDHD2
218362_s_at	-1.52091	-0.604931	1.52091	down	-1.5917	-0.670572	1.5917	down	0	-0.604931	-0.670572	DIS3
1556821_x_at	-1.56404	-0.645279	1.56404	down	-1.56404	-0.645279	1.56404	down	0	-0.645279	-0.645279	DLEU2
229588_at	-1.5482	-0.630588	1.5482	down	-1.78135	-0.832972	1.78135	down	0	-0.630588	-0.832972	DNAJC10
201843_s_at	-2.1422	-1.09909	2.1422	down	-2.33589	-1.22397	2.33589	down	0	-1.09909	-1.22397	EFEMP1
230479_at	-1.77526	-0.828027	1.77526	down	-1.77526	-0.828027	1.77526	down	0	-0.828027	-0.828027	EIF3F
213570_at	-1.51162	-0.596099	1.51162	down	-1.8415	-0.880878	1.8415	down	0	-0.596099	-0.880878	EIF4E2
230178_s_at	-1.51473	-0.599058	1.51473	down	-1.68711	-0.754557	1.68711	down	0	-0.599058	-0.754557	ELP2
1569349_at	-1.50418	-0.588981	1.50418	down	-1.50418	-0.588981	1.50418	down	0	-0.588981	-0.588981	EMSY
204161_s_at	-1.56496	-0.646128	1.56496	down	-1.73161	-0.792113	1.73161	down	0	-0.646128	-0.792113	ENPP4
227803_at	-1.67406	-0.743348	1.67406	down	-2.01872	-1.01344	2.01872	down	0	-0.743348	-1.01344	ENPP5
237054_at	-1.89966	-0.92574	1.89966	down	-2.35141	-1.23353	2.35141	down	0	-0.92574	-1.23353	ENPP5
1562921_at	-1.51634	-0.600592	1.51634	down	-1.58213	-0.661868	1.58213	down	0	-0.600592	-0.661868	EP300-AS1
206070_s_at	-1.94139	-0.957091	1.94139	down	-2.05777	-1.04108	2.05777	down	0	-0.957091	-1.04108	EPHA3
231926_at	-1.50646	-0.591158	1.50646	down	-1.67816	-0.746884	1.67816	down	0	-0.591158	-0.746884	EPS15L1
226418_at	-1.55412	-0.636095	1.55412	down	-1.55412	-0.636095	1.55412	down	0	-0.636095	-0.636095	ERGIC2
224698_at	-1.54027	-0.623187	1.54027	down	-1.54027	-0.623187	1.54027	down	0	-0.623187	-0.623187	ESYT2
203989_x_at	-1.55083	-0.633042	1.55083	down	-1.96302	-0.973077	1.96302	down	0	-0.633042	-0.973077	F2R
213506_at	-1.50939	-0.593968	1.50939	down	-1.82997	-0.871823	1.82997	down	0	-0.593968	-0.871823	F2RL1
230147_at	-1.55788	-0.639584	1.55788	down	-1.58145	-0.661247	1.58145	down	0	-0.639584	-0.661247	F2RL2
228441_s_at	-1.5367	-0.619839	1.5367	down	-1.82661	-0.869165	1.82661	down	0	-0.619839	-0.869165	FAM160A1
235850_at	-1.7047	-0.769514	1.7047	down	-1.75146	-0.808558	1.75146	down	0	-0.769514	-0.808558	FAM162A
36612_at	-2.01993	-1.0143	2.01993	down	-2.43153	-1.28186	2.43153	down	0	-1.0143	-1.28186	FAM168A
224973_at	-1.50936	-0.593936	1.50936	down	-1.64288	-0.716226	1.64288	down	0	-0.593936	-0.716226	FAM46A
226811_at	-1.73645	-0.796139	1.73645	down	-1.92451	-0.944493	1.92451	down	0	-0.796139	-0.944493	FAM46C
228987_at	-1.91419	-0.936733	1.91419	down	-1.57191	-0.652514	1.57191	down	0	-0.936733	-0.652514	FAM49B
226062_x_at	-1.51958	-0.603674	1.51958	down	-1.64349	-0.71676	1.64349	down	0	-0.603674	-0.71676	FAM63A
235125_x_at	-1.52991	-0.613451	1.52991	down	-1.70903	-0.773178	1.70903	down	0	-0.613451	-0.773178	FAM73A
235318_at	-1.66302	-0.733803	1.66302	down	-2.05731	-1.04076	2.05731	down	0	-0.733803	-1.04076	FBN1
221123_x_at	-1.50359	-0.588416	1.50359	down	-1.56494	-0.646107	1.56494	down	0	-0.588416	-0.646107	FBXO16///ZNF395
232693_s_at	-1.58804	-0.667251	1.58804	down	-1.68266	-0.750747	1.68266	down	0	-0.667251	-0.750747	FBXO16///ZNF395
1559096_x_at	-1.59847	-0.676691	1.59847	down	-1.70845	-0.772685	1.70845	down	0	-0.676691	-0.772685	FBXO9
235311_at	-1.58872	-0.667866	1.58872	down	-1.86201	-0.89686	1.86201	down	0	-0.667866	-0.89686	FKBP14
223667_at	-1.83911	-0.879006	1.83911	down	-2.22977	-1.15689	2.22977	down	0	-0.879006	-1.15689	FKBP7
1558199_at	-1.55128	-0.633462	1.55128	down	-1.75359	-0.810307	1.75359	down	0	-0.633462	-0.810307	FN1
207653_at	-1.55375	-0.635755	1.55375	down	-1.55375	-0.635755	1.55375	down	0	-0.635755	-0.635755	FOXD2
243409_at	-1.64522	-0.718282	1.64522	down	-1.77892	-0.831002	1.77892	down	0	-0.718282	-0.831002	FOXL1
235535_x_at	-1.57515	-0.655487	1.57515	down	-1.57515	-0.655487	1.57515	down	0	-0.655487	-0.655487	FRG1///FRG1BP///FRG1CP///FRG1EP///LOC101930531///LOC102724813
230904_at	-1.67839	-0.747082	1.67839	down	-1.61946	-0.695509	1.61946	down	0	-0.747082	-0.695509	FSD1L
236035_at	-1.66701	-0.737266	1.66701	down	-1.66701	-0.737266	1.66701	down	0	-0.737266	-0.737266	FZD1
204875_s_at	-1.50886	-0.593458	1.50886	down	-1.59322	-0.671948	1.59322	down	0	-0.593458	-0.671948	GMDS
242404_at	-1.82244	-0.865874	1.82244	down	-1.82244	-0.865874	1.82244	down	0	-0.865874	-0.865874	GNB5
213212_x_at	-1.51211	-0.596559	1.51211	down	-1.61944	-0.695495	1.61944	down	0	-0.596559	-0.695495	GOLGA6L4///GOLGA6L5P///GOLGA6L9///LOC102724093///LOC102724117
243880_at	-1.76339	-0.818349	1.76339	down	-1.68459	-0.752397	1.68459	down	0	-0.818349	-0.752397	GOSR2
219313_at	-1.9285	-0.947479	1.9285	down	-1.66701	-0.737266	1.66701	down	0	-0.947479	-0.737266	GRAMD1C
240452_at	-1.5936	-0.672292	1.5936	down	-1.54683	-0.629311	1.54683	down	0	-0.672292	-0.629311	GSPT1
215599_at	-1.93964	-0.955786	1.93964	down	-1.96419	-0.973933	1.96419	down	0	-0.955786	-0.973933	GUSBP3
213054_at	-1.84358	-0.882512	1.84358	down	-1.5177	-0.601885	1.5177	down	0	-0.882512	-0.601885	HAUS5
227350_at	-1.86416	-0.898525	1.86416	down	-1.71598	-0.779035	1.71598	down	0	-0.898525	-0.779035	HELLS
208576_s_at	-2.06254	-1.04442	2.06254	down	-1.8115	-0.857188	1.8115	down	0	-1.04442	-0.857188	HIST1H3B
238900_at	-1.5622	-0.643575	1.5622	down	-1.59561	-0.674106	1.59561	down	0	-0.643575	-0.674106	HLA-DRB1///HLA-DRB3///HLA-DRB4///HLA-DRB5///LOC105369230
225786_at	-1.8609	-0.896001	1.8609	down	-1.58739	-0.66666	1.58739	down	0	-0.896001	-0.66666	HNRNPU
235603_at	-1.61642	-0.692806	1.61642	down	-1.80151	-0.849205	1.80151	down	0	-0.692806	-0.849205	HNRNPU
244442_at	-1.52018	-0.604241	1.52018	down	-1.51367	-0.598047	1.51367	down	0	-0.604241	-0.598047	HORMAD2
230031_at	-1.63297	-0.707496	1.63297	down	-1.73712	-0.796698	1.73712	down	0	-0.707496	-0.796698	HSPA5
242639_at	-1.99369	-0.995443	1.99369	down	-1.65001	-0.722478	1.65001	down	0	-0.995443	-0.722478	ICE2
213931_at	-1.67725	-0.746101	1.67725	down	-1.80022	-0.848176	1.80022	down	0	-0.746101	-0.848176	ID2///ID2B
236823_at	-1.88591	-0.915258	1.88591	down	-1.88591	-0.915258	1.88591	down	0	-0.915258	-0.915258	IDS
204415_at	-2.11077	-1.07777	2.11077	down	-2.131	-1.09153	2.131	down	0	-1.07777	-1.09153	IFI6
210095_s_at	-1.56667	-0.647698	1.56667	down	-1.57268	-0.653229	1.57268	down	0	-0.647698	-0.653229	IGFBP3
212143_s_at	-1.89378	-0.921269	1.89378	down	-2.01906	-1.01368	2.01906	down	0	-0.921269	-1.01368	IGFBP3
1562848_at	-1.67652	-0.745471	1.67652	down	-1.63096	-0.705721	1.63096	down	0	-0.745471	-0.705721	IST1
201474_s_at	-1.527	-0.610703	1.527	down	-1.57061	-0.651327	1.57061	down	0	-0.610703	-0.651327	ITGA3
205885_s_at	-1.88473	-0.914356	1.88473	down	-1.61644	-0.692819	1.61644	down	0	-0.914356	-0.692819	ITGA4
213416_at	-1.67503	-0.744189	1.67503	down	-2.24266	-1.16521	2.24266	down	0	-0.744189	-1.16521	ITGA4
223412_at	-1.60812	-0.685377	1.60812	down	-2.11021	-1.07739	2.11021	down	0	-0.685377	-1.07739	KBTBD7
229298_at	-1.81926	-0.863349	1.81926	down	-1.81926	-0.863349	1.81926	down	0	-0.863349	-0.863349	KBTBD7
229970_at	-1.59508	-0.673627	1.59508	down	-1.59508	-0.673627	1.59508	down	0	-0.673627	-0.673627	KBTBD7
229850_at	-1.60044	-0.678469	1.60044	down	-1.82283	-0.86618	1.82283	down	0	-0.678469	-0.86618	KDSR
238659_at	-2.06618	-1.04697	2.06618	down	-1.95786	-0.969276	1.95786	down	0	-1.04697	-0.969276	KIAA0141
213316_at	-1.63321	-0.707707	1.63321	down	-1.80131	-0.849043	1.80131	down	0	-0.707707	-0.849043	KIAA1462
236887_at	-1.71683	-0.779749	1.71683	down	-1.62269	-0.698386	1.62269	down	0	-0.779749	-0.698386	KIN
226158_at	-1.67251	-0.742015	1.67251	down	-1.83306	-0.874257	1.83306	down	0	-0.742015	-0.874257	KLHL24
201795_at	-1.6681	-0.738203	1.6681	down	-1.76147	-0.816777	1.76147	down	0	-0.738203	-0.816777	LBR
225571_at	-1.80146	-0.849168	1.80146	down	-1.69723	-0.763178	1.69723	down	0	-0.849168	-0.763178	LIFR
222456_s_at	-1.75957	-0.815221	1.75957	down	-1.85216	-0.889206	1.85216	down	0	-0.815221	-0.889206	LIMA1
213703_at	-2.18387	-1.12688	2.18387	down	-2.45683	-1.2968	2.45683	down	0	-1.12688	-1.2968	LINC00342
204249_s_at	-2.187	-1.12896	2.187	down	-2.1903	-1.13113	2.1903	down	0	-1.12896	-1.13113	LMO2
235060_at	-1.58035	-0.660242	1.58035	down	-1.82953	-0.871475	1.82953	down	0	-0.660242	-0.871475	LOC100190986
240467_at	-1.54592	-0.62847	1.54592	down	-1.66044	-0.731564	1.66044	down	0	-0.62847	-0.731564	LOC105373341
235151_at	-1.63886	-0.712692	1.63886	down	-1.98069	-0.986004	1.98069	down	0	-0.712692	-0.986004	LOC283357
229007_at	-1.65436	-0.726271	1.65436	down	-1.82856	-0.870708	1.82856	down	0	-0.726271	-0.870708	LOC283788
231478_at	-1.5234	-0.607299	1.5234	down	-1.5234	-0.607299	1.5234	down	0	-0.607299	-0.607299	LOC729966///PDE4C
1561180_at	-1.69667	-0.762709	1.69667	down	-1.75906	-0.814801	1.75906	down	0	-0.762709	-0.814801	LRP11
231840_x_at	-1.50211	-0.586995	1.50211	down	-1.61823	-0.694416	1.61823	down	0	-0.586995	-0.694416	LYRM7
221261_x_at	-1.57791	-0.658013	1.57791	down	-1.52804	-0.611678	1.52804	down	0	-0.658013	-0.611678	MAGED4///MAGED4B
223313_s_at	-1.6238	-0.69937	1.6238	down	-1.67247	-0.741981	1.67247	down	0	-0.69937	-0.741981	MAGED4///MAGED4B
228925_at	-1.61323	-0.689949	1.61323	down	-1.56315	-0.644453	1.56315	down	0	-0.689949	-0.644453	MAPKAPK5
1553759_at	-1.5341	-0.61739	1.5341	down	-1.68956	-0.756646	1.68956	down	0	-0.61739	-0.756646	MCM9
202611_s_at	-1.6127	-0.689481	1.6127	down	-1.73736	-0.7969	1.73736	down	0	-0.689481	-0.7969	MED14
202016_at	-1.52778	-0.611435	1.52778	down	-2.11178	-1.07846	2.11178	down	0	-0.611435	-1.07846	MEST
236480_at	-2.03393	-1.02427	2.03393	down	-2.39152	-1.25793	2.39152	down	0	-1.02427	-1.25793	MIR210HG
229734_at	-1.5057	-0.59043	1.5057	down	-1.69517	-0.761427	1.69517	down	0	-0.59043	-0.761427	MIR4697HG
232071_at	-1.6505	-0.7229	1.6505	down	-1.68134	-0.749612	1.68134	down	0	-0.7229	-0.749612	MRPL19
242289_at	-1.64295	-0.716285	1.64295	down	-1.64295	-0.716285	1.64295	down	0	-0.716285	-0.716285	MRPL42
209146_at	-1.52642	-0.610152	1.52642	down	-1.54412	-0.626782	1.54412	down	0	-0.610152	-0.626782	MSMO1
212338_at	-1.58488	-0.66437	1.58488	down	-1.52562	-0.609391	1.52562	down	0	-0.66437	-0.609391	MYO1D
221899_at	-1.50871	-0.593315	1.50871	down	-1.59752	-0.675832	1.59752	down	0	-0.593315	-0.675832	N4BP2L2
201774_s_at	-1.61844	-0.6946	1.61844	down	-1.79683	-0.845452	1.79683	down	0	-0.6946	-0.845452	NCAPD2
200632_s_at	-1.61889	-0.695006	1.61889	down	-1.76478	-0.819488	1.76478	down	0	-0.695006	-0.819488	NDRG1
229235_at	-1.53124	-0.614703	1.53124	down	-1.55779	-0.639501	1.55779	down	0	-0.614703	-0.639501	NFATC2IP
213032_at	-1.65799	-0.729434	1.65799	down	-1.85143	-0.88864	1.85143	down	0	-0.729434	-0.88864	NFIB
235432_at	-1.50858	-0.593193	1.50858	down	-1.86312	-0.897717	1.86312	down	0	-0.593193	-0.897717	NPHP3
215921_at	-1.5982	-0.676451	1.5982	down	-1.52444	-0.608278	1.52444	down	0	-0.676451	-0.608278	NPIPB11///NPIPB3///NPIPB4///NPIPB5
229956_at	-1.56984	-0.650617	1.56984	down	-1.57359	-0.654056	1.57359	down	0	-0.650617	-0.654056	NR2C1
209505_at	-1.86139	-0.896377	1.86139	down	-2.03769	-1.02693	2.03769	down	0	-0.896377	-1.02693	NR2F1
241962_at	-1.73341	-0.793617	1.73341	down	-1.99117	-0.993613	1.99117	down	0	-0.793617	-0.993613	NT5DC1
1569030_s_at	-1.55135	-0.633525	1.55135	down	-1.58611	-0.665491	1.58611	down	0	-0.633525	-0.665491	NUB1
225438_at	-1.51622	-0.600483	1.51622	down	-1.61073	-0.687715	1.61073	down	0	-0.600483	-0.687715	NUDCD1
213075_at	-1.64399	-0.7172	1.64399	down	-1.67801	-0.74675	1.67801	down	0	-0.7172	-0.74675	OLFML2A
200816_s_at	-1.50204	-0.586926	1.50204	down	-1.54056	-0.623454	1.54056	down	0	-0.586926	-0.623454	PAFAH1B1
230100_x_at	-1.5616	-0.643023	1.5616	down	-1.50209	-0.586966	1.50209	down	0	-0.643023	-0.586966	PAK1
224212_s_at	-1.52871	-0.612313	1.52871	down	-1.52871	-0.612313	1.52871	down	0	-0.612313	-0.612313	PCDHA1///PCDHA10///PCDHA11///PCDHA12///PCDHA13///PCDHA2///PCDHA3///PCDHA4///PCDHA5///PCDHA6///PCDHA7///PCDHA8///PCDHA9///PCDHAC1///PCDHAC2
231726_at	-1.50769	-0.592343	1.50769	down	-1.74787	-0.805595	1.74787	down	0	-0.592343	-0.805595	PCDHB14
232099_at	-1.5041	-0.588898	1.5041	down	-1.76894	-0.822887	1.76894	down	0	-0.588898	-0.822887	PCDHB16
228905_at	-1.70272	-0.767841	1.70272	down	-1.70887	-0.773041	1.70887	down	0	-0.767841	-0.773041	PCM1
226119_at	-1.69442	-0.760795	1.69442	down	-1.58565	-0.665072	1.58565	down	0	-0.760795	-0.665072	PCMTD1
232521_at	-1.57115	-0.651825	1.57115	down	-1.57115	-0.651825	1.57115	down	0	-0.651825	-0.651825	PCSK7
229453_at	-1.60715	-0.684508	1.60715	down	-1.96805	-0.976766	1.96805	down	0	-0.684508	-0.976766	PDIA3
226452_at	-1.5594	-0.640992	1.5594	down	-1.92952	-0.948241	1.92952	down	0	-0.640992	-0.948241	PDK1
228499_at	-1.80495	-0.851958	1.80495	down	-1.9545	-0.966798	1.9545	down	0	-0.851958	-0.966798	PFKFB4
1558365_at	-2.13061	-1.09127	2.13061	down	-2.42954	-1.28069	2.42954	down	0	-1.09127	-1.28069	PGK1
229705_at	-1.57392	-0.654365	1.57392	down	-1.99718	-0.997967	1.99718	down	0	-0.654365	-0.997967	PIK3C3
239300_at	-1.57663	-0.656845	1.57663	down	-1.60698	-0.684351	1.60698	down	0	-0.656845	-0.684351	PIK3C3
213700_s_at	-1.50055	-0.585489	1.50055	down	-1.50055	-0.585489	1.50055	down	0	-0.585489	-0.585489	PKM
238992_at	-1.50264	-0.587502	1.50264	down	-1.64078	-0.71438	1.64078	down	0	-0.587502	-0.71438	POLI
214978_s_at	-1.51806	-0.602227	1.51806	down	-1.86112	-0.896173	1.86112	down	0	-0.602227	-0.896173	PPFIA4
203407_at	-2.25697	-1.17439	2.25697	down	-3.29695	-1.72113	3.29695	down	0	-1.17439	-1.72113	PPL
201407_s_at	-1.54794	-0.630348	1.54794	down	-1.71707	-0.779952	1.71707	down	0	-0.630348	-0.779952	PPP1CB
201408_at	-1.68433	-0.752177	1.68433	down	-2.08821	-1.06227	2.08821	down	0	-0.752177	-1.06227	PPP1CB
214917_at	-1.75382	-0.810503	1.75382	down	-1.76093	-0.816334	1.76093	down	0	-0.810503	-0.816334	PRKAA1
225984_at	-1.65289	-0.724993	1.65289	down	-1.52356	-0.60745	1.52356	down	0	-0.724993	-0.60745	PRKAA1
238441_at	-1.60667	-0.684076	1.60667	down	-1.62481	-0.700272	1.62481	down	0	-0.684076	-0.700272	PRKAA2
219383_at	-1.89067	-0.918895	1.89067	down	-1.72073	-0.783021	1.72073	down	0	-0.918895	-0.783021	PRR5L
241774_at	-2.34723	-1.23096	2.34723	down	-2.12761	-1.08923	2.12761	down	0	-1.23096	-1.08923	PSMA3-AS1
227944_at	-1.52363	-0.607513	1.52363	down	-1.52896	-0.612553	1.52896	down	0	-0.607513	-0.612553	PTPN3
225396_at	-1.5059	-0.590625	1.5059	down	-1.62214	-0.697897	1.62214	down	0	-0.590625	-0.697897	RBBP4
228455_at	-1.91221	-0.935238	1.91221	down	-1.51497	-0.599288	1.51497	down	0	-0.935238	-0.599288	RBM15
205158_at	-1.71345	-0.776908	1.71345	down	-1.63437	-0.708731	1.63437	down	0	-0.776908	-0.708731	RNASE4
213397_x_at	-2.20659	-1.14182	2.20659	down	-2.41841	-1.27406	2.41841	down	0	-1.14182	-1.27406	RNASE4
238949_at	-1.59512	-0.673663	1.59512	down	-1.74374	-0.802183	1.74374	down	0	-0.673663	-0.802183	RNF145
1556062_at	-1.77622	-0.828812	1.77622	down	-1.81363	-0.858881	1.81363	down	0	-0.828812	-0.858881	RPP30
209006_s_at	-1.70075	-0.76617	1.70075	down	-1.52504	-0.60885	1.52504	down	0	-0.76617	-0.60885	RSRP1
219957_at	-1.5444	-0.627043	1.5444	down	-1.50646	-0.591158	1.50646	down	0	-0.627043	-0.591158	RUFY2
219691_at	-1.59416	-0.672792	1.59416	down	-1.54881	-0.631162	1.54881	down	0	-0.672792	-0.631162	SAMD9
234987_at	-1.6147	-0.691262	1.6147	down	-1.8903	-0.918616	1.8903	down	0	-0.691262	-0.918616	SAMHD1
200832_s_at	-2.27369	-1.18504	2.27369	down	-2.24835	-1.16886	2.24835	down	0	-1.18504	-1.16886	SCD
202375_at	-1.63039	-0.705214	1.63039	down	-1.57756	-0.657694	1.57756	down	0	-0.705214	-0.657694	SEC24D
215641_at	-1.67374	-0.743079	1.67374	down	-2.1663	-1.11523	2.1663	down	0	-0.743079	-1.11523	SEC24D
1552789_at	-1.54037	-0.623274	1.54037	down	-1.71354	-0.776981	1.71354	down	0	-0.623274	-0.776981	SEC62
1552790_a_at	-1.50967	-0.594232	1.50967	down	-1.559	-0.640622	1.559	down	0	-0.594232	-0.640622	SEC62
235395_at	-1.53755	-0.620629	1.53755	down	-1.53755	-0.620629	1.53755	down	0	-0.620629	-0.620629	SEC63
221768_at	-1.83077	-0.872449	1.83077	down	-2.0528	-1.0376	2.0528	down	0	-0.872449	-1.0376	SFPQ
1553292_s_at	-2.0201	-1.01443	2.0201	down	-1.64295	-0.716285	1.64295	down	0	-1.01443	-0.716285	SGK494
231938_at	-1.61889	-0.695006	1.61889	down	-1.61889	-0.695006	1.61889	down	0	-0.695006	-0.695006	SGOL1
202856_s_at	-1.63076	-0.705543	1.63076	down	-1.90984	-0.933455	1.90984	down	0	-0.705543	-0.933455	SLC16A3
223698_at	-1.88805	-0.916894	1.88805	down	-1.56361	-0.644882	1.56361	down	0	-0.916894	-0.644882	SLC25A36
201250_s_at	-1.57217	-0.652757	1.57217	down	-1.80537	-0.852296	1.80537	down	0	-0.652757	-0.852296	SLC2A1
202498_s_at	-1.53214	-0.615544	1.53214	down	-1.7129	-0.77644	1.7129	down	0	-0.615544	-0.77644	SLC2A3
202499_s_at	-1.63066	-0.705457	1.63066	down	-2.01043	-1.00751	2.01043	down	0	-0.705457	-1.00751	SLC2A3
243166_at	-1.58099	-0.660826	1.58099	down	-1.78054	-0.832314	1.78054	down	0	-0.660826	-0.832314	SLC30A5
227620_at	-1.78587	-0.83663	1.78587	down	-2.07835	-1.05544	2.07835	down	0	-0.83663	-1.05544	SLC44A1
235725_at	-1.70804	-0.772339	1.70804	down	-1.70804	-0.772339	1.70804	down	0	-0.772339	-0.772339	SMAD4
1565703_at	-1.93867	-0.95507	1.93867	down	-1.59515	-0.673694	1.59515	down	0	-0.95507	-0.673694	SMAD4
236535_at	-1.66741	-0.737607	1.66741	down	-1.82397	-0.867081	1.82397	down	0	-0.737607	-0.867081	SMC6
212579_at	-1.58249	-0.662199	1.58249	down	-1.6499	-0.722376	1.6499	down	0	-0.662199	-0.722376	SMCHD1
212921_at	-1.86534	-0.899435	1.86534	down	-1.50646	-0.591158	1.50646	down	0	-0.899435	-0.591158	SMYD2
1556629_a_at	-1.73994	-0.799038	1.73994	down	-2.057	-1.04054	2.057	down	0	-0.799038	-1.04054	SNAP25
222286_at	-1.83953	-0.879336	1.83953	down	-1.8331	-0.874284	1.8331	down	0	-0.879336	-0.874284	SNAPC3
229712_at	-2.03234	-1.02315	2.03234	down	-2.15605	-1.10839	2.15605	down	0	-1.02315	-1.10839	SNAPC3
242146_at	-1.60692	-0.684296	1.60692	down	-2.00405	-1.00292	2.00405	down	0	-0.684296	-1.00292	SNRPA1
213364_s_at	-1.57889	-0.658915	1.57889	down	-1.67045	-0.740241	1.67045	down	0	-0.658915	-0.740241	SNX1
232049_at	-1.89201	-0.919923	1.89201	down	-1.86118	-0.896215	1.86118	down	0	-0.919923	-0.896215	SNX2
207711_at	-1.68215	-0.750303	1.68215	down	-1.81337	-0.858675	1.81337	down	0	-0.750303	-0.858675	SOGA1
229075_at	-1.50597	-0.590693	1.50597	down	-1.59087	-0.669817	1.59087	down	0	-0.590693	-0.669817	SPATA5
230885_at	-1.5999	-0.677979	1.5999	down	-1.63375	-0.708184	1.63375	down	0	-0.677979	-0.708184	SPG7
235611_at	-1.58484	-0.664335	1.58484	down	-1.61375	-0.690414	1.61375	down	0	-0.664335	-0.690414	SREK1
200685_at	-1.62067	-0.696589	1.62067	down	-1.68187	-0.750063	1.68187	down	0	-0.696589	-0.750063	SRSF11
213742_at	-1.7484	-0.806036	1.7484	down	-1.78543	-0.836272	1.78543	down	0	-0.806036	-0.836272	SRSF11
238483_at	-1.74642	-0.804404	1.74642	down	-2.26037	-1.17656	2.26037	down	0	-0.804404	-1.17656	SSBP2
238484_s_at	-1.55848	-0.64014	1.55848	down	-1.79687	-0.845486	1.79687	down	0	-0.64014	-0.845486	SSBP2
238861_at	-1.54749	-0.62993	1.54749	down	-1.65223	-0.724418	1.65223	down	0	-0.62993	-0.724418	SSBP2
1558604_a_at	-1.61142	-0.688336	1.61142	down	-1.69303	-0.759606	1.69303	down	0	-0.688336	-0.759606	SSBP2
225435_at	-1.60409	-0.681755	1.60409	down	-1.66709	-0.73733	1.66709	down	0	-0.681755	-0.73733	SSR1
226390_at	-1.772	-0.825378	1.772	down	-1.62564	-0.701006	1.62564	down	0	-0.825378	-0.701006	STARD4
229513_at	-1.55674	-0.638532	1.55674	down	-1.7011	-0.766467	1.7011	down	0	-0.638532	-0.766467	STRBP
215287_at	-1.5694	-0.650214	1.5694	down	-1.77161	-0.825063	1.77161	down	0	-0.650214	-0.825063	STRN
202761_s_at	-2.08828	-1.06232	2.08828	down	-1.73986	-0.79897	1.73986	down	0	-1.06232	-0.79897	SYNE2
228483_s_at	-1.84723	-0.885362	1.84723	down	-2.13436	-1.0938	2.13436	down	0	-0.885362	-1.0938	TAF9B
238067_at	-1.55667	-0.638466	1.55667	down	-1.85467	-0.891165	1.85467	down	0	-0.638466	-0.891165	TBC1D8B
235890_at	-1.63941	-0.713176	1.63941	down	-1.53798	-0.621033	1.53798	down	0	-0.713176	-0.621033	TBL1XR1
201449_at	-1.50456	-0.589338	1.50456	down	-1.98371	-0.988201	1.98371	down	0	-0.589338	-0.988201	TIA1
224560_at	-1.9816	-0.986664	1.9816	down	-2.23237	-1.15858	2.23237	down	0	-0.986664	-1.15858	TIMP2
201150_s_at	-2.31234	-1.20935	2.31234	down	-2.63954	-1.40029	2.63954	down	0	-1.20935	-1.40029	TIMP3
217974_at	-1.60913	-0.686283	1.60913	down	-1.61469	-0.691257	1.61469	down	0	-0.686283	-0.691257	TM7SF3
235798_at	-1.53789	-0.620949	1.53789	down	-1.7403	-0.799338	1.7403	down	0	-0.620949	-0.799338	TMEM170B
228255_at	-1.63677	-0.710855	1.63677	down	-1.67263	-0.742119	1.67263	down	0	-0.710855	-0.742119	TMEM237
234980_at	-1.62791	-0.703023	1.62791	down	-1.56019	-0.641725	1.56019	down	0	-0.703023	-0.641725	TMEM56
237515_at	-2.01951	-1.014	2.01951	down	-1.50759	-0.592246	1.50759	down	0	-1.014	-0.592246	TMEM56
232023_at	-1.51801	-0.602177	1.51801	down	-1.62817	-0.703252	1.62817	down	0	-0.602177	-0.703252	TMEM67
237169_at	-1.73134	-0.791891	1.73134	down	-2.21178	-1.14521	2.21178	down	0	-0.791891	-1.14521	TNC
241858_at	-1.51403	-0.598393	1.51403	down	-1.75193	-0.808948	1.75193	down	0	-0.598393	-0.808948	TNNI3K
230779_at	-1.56556	-0.646678	1.56556	down	-1.88628	-0.915542	1.88628	down	0	-0.646678	-0.915542	TNRC6B
230241_at	-1.57285	-0.653377	1.57285	down	-1.77399	-0.827	1.77399	down	0	-0.653377	-0.827	TOR1AIP2
201691_s_at	-1.93721	-0.953977	1.93721	down	-1.80768	-0.854136	1.80768	down	0	-0.953977	-0.854136	TPD52
230211_at	-1.74956	-0.80699	1.74956	down	-1.6183	-0.694478	1.6183	down	0	-0.80699	-0.694478	TRIP11
235561_at	-2.54403	-1.34711	2.54403	down	-2.02943	-1.02107	2.02943	down	0	-1.34711	-1.02107	TXNL1
238868_at	-1.60692	-0.684296	1.60692	down	-2.31538	-1.21125	2.31538	down	0	-0.684296	-1.21125	UACA
1555560_at	-2.1536	-1.10675	2.1536	down	-2.36034	-1.23899	2.36034	down	0	-1.10675	-1.23899	UGGT2
229573_at	-1.74642	-0.804398	1.74642	down	-2.03769	-1.02693	2.03769	down	0	-0.804398	-1.02693	USP9X
213686_at	-1.61878	-0.69491	1.61878	down	-1.61232	-0.689138	1.61232	down	0	-0.69491	-0.689138	VPS13A
235625_at	-1.73055	-0.791231	1.73055	down	-2.22683	-1.15499	2.22683	down	0	-0.791231	-1.15499	VPS41
230267_at	-1.77877	-0.83088	1.77877	down	-2.11434	-1.08021	2.11434	down	0	-0.83088	-1.08021	WSB1
206698_at	-1.51151	-0.595993	1.51151	down	-1.69761	-0.763505	1.69761	down	0	-0.595993	-0.763505	XK
242443_at	-1.76256	-0.817676	1.76256	down	-1.60518	-0.682734	1.60518	down	0	-0.817676	-0.682734	ZC3H14
206169_x_at	-1.53072	-0.614215	1.53072	down	-1.9016	-0.927213	1.9016	down	0	-0.614215	-0.927213	ZC3H7B
212366_at	-1.5144	-0.598744	1.5144	down	-1.68336	-0.751346	1.68336	down	0	-0.598744	-0.751346	ZNF292
218149_s_at	-1.58914	-0.66825	1.58914	down	-1.74512	-0.803327	1.74512	down	0	-0.66825	-0.803327	ZNF395
219848_s_at	-1.58716	-0.66645	1.58716	down	-1.67298	-0.742418	1.67298	down	0	-0.66645	-0.742418	ZNF432
228630_at	-1.50008	-0.585038	1.50008	down	-1.50906	-0.593647	1.50906	down	0	-0.585038	-0.593647	ZNF84
237335_at	-1.56421	-0.645439	1.56421	down	-1.84351	-0.882457	1.84351	down	0	-0.645439	-0.882457	ZP1
209446_s_at	-1.80519	-0.852151	1.80519	down	-1.7824	-0.83382	1.7824	down	0	-0.852151	-0.83382
213500_at	-1.61049	-0.687503	1.61049	down	-1.72554	-0.787047	1.72554	down	0	-0.687503	-0.787047
213605_s_at	-2.10002	-1.0704	2.10002	down	-2.08878	-1.06266	2.08878	down	0	-1.0704	-1.06266
216147_at	-1.55089	-0.633093	1.55089	down	-1.52349	-0.607379	1.52349	down	0	-0.633093	-0.607379
217653_x_at	-1.54239	-0.625166	1.54239	down	-1.83336	-0.874492	1.83336	down	0	-0.625166	-0.874492
31799_at	-1.83827	-0.87835	1.83827	down	-1.91175	-0.934895	1.91175	down	0	-0.87835	-0.934895
223839_s_at	-1.81599	-0.860755	1.81599	down	-2.05217	-1.03715	2.05217	down	0	-0.860755	-1.03715
227576_at	-1.6642	-0.734827	1.6642	down	-1.6642	-0.734827	1.6642	down	0	-0.734827	-0.734827
227663_at	-1.55128	-0.633462	1.55128	down	-1.55128	-0.633462	1.55128	down	0	-0.633462	-0.633462
229434_at	-1.95419	-0.966572	1.95419	down	-1.91228	-0.935294	1.91228	down	0	-0.966572	-0.935294
229692_at	-1.54337	-0.626081	1.54337	down	-1.69563	-0.761824	1.69563	down	0	-0.626081	-0.761824
229795_at	-1.51047	-0.594996	1.51047	down	-1.51047	-0.594996	1.51047	down	0	-0.594996	-0.594996
230927_at	-1.60917	-0.686316	1.60917	down	-1.83853	-0.878556	1.83853	down	0	-0.686316	-0.878556
231069_at	-1.71304	-0.776556	1.71304	down	-1.76599	-0.820473	1.76599	down	0	-0.776556	-0.820473
231890_at	-1.72667	-0.787989	1.72667	down	-1.94056	-0.956477	1.94056	down	0	-0.787989	-0.956477
231979_at	-1.50999	-0.594543	1.50999	down	-1.6446	-0.717741	1.6446	down	0	-0.594543	-0.717741
232174_at	-2.20539	-1.14103	2.20539	down	-2.05271	-1.03753	2.05271	down	0	-1.14103	-1.03753
232347_x_at	-1.61128	-0.688205	1.61128	down	-1.62219	-0.69794	1.62219	down	0	-0.688205	-0.69794
232453_at	-1.81753	-0.861982	1.81753	down	-2.31336	-1.20999	2.31336	down	0	-0.861982	-1.20999
232541_at	-2.30749	-1.20632	2.30749	down	-1.7754	-0.828141	1.7754	down	0	-1.20632	-0.828141
232569_at	-1.52651	-0.610234	1.52651	down	-1.67221	-0.74176	1.67221	down	0	-0.610234	-0.74176
232600_at	-1.82652	-0.869101	1.82652	down	-2.30099	-1.20225	2.30099	down	0	-0.869101	-1.20225
232889_at	-1.65001	-0.722476	1.65001	down	-1.97831	-0.984269	1.97831	down	0	-0.722476	-0.984269
233090_at	-1.8893	-0.917855	1.8893	down	-1.72722	-0.788452	1.72722	down	0	-0.917855	-0.788452
233364_s_at	-1.85848	-0.894126	1.85848	down	-2.0596	-1.04237	2.0596	down	0	-0.894126	-1.04237
233388_at	-1.6792	-0.74777	1.6792	down	-1.6792	-0.74777	1.6792	down	0	-0.74777	-0.74777
233518_at	-1.5447	-0.627328	1.5447	down	-1.5194	-0.603502	1.5194	down	0	-0.627328	-0.603502
233607_at	-1.50949	-0.594064	1.50949	down	-1.50949	-0.594064	1.50949	down	0	-0.594064	-0.594064
234997_x_at	-1.83704	-0.877381	1.83704	down	-1.8091	-0.855273	1.8091	down	0	-0.877381	-0.855273
235028_at	-3.62515	-1.85804	3.62515	down	-2.64837	-1.40511	2.64837	down	0	-1.85804	-1.40511
235159_at	-1.74716	-0.805013	1.74716	down	-1.99152	-0.993871	1.99152	down	0	-0.805013	-0.993871
235286_at	-1.88015	-0.910849	1.88015	down	-1.85148	-0.888677	1.85148	down	0	-0.910849	-0.888677
235419_at	-1.57454	-0.654932	1.57454	down	-2.01652	-1.01187	2.01652	down	0	-0.654932	-1.01187
235513_at	-1.68459	-0.752397	1.68459	down	-1.70591	-0.770544	1.70591	down	0	-0.752397	-0.770544
235581_at	-1.8284	-0.870585	1.8284	down	-1.81891	-0.863072	1.81891	down	0	-0.870585	-0.863072
235629_at	-2.13412	-1.09364	2.13412	down	-3.20185	-1.6789	3.20185	down	0	-1.09364	-1.6789
235693_at	-1.86034	-0.895569	1.86034	down	-1.51842	-0.602574	1.51842	down	0	-0.895569	-0.602574
235803_at	-1.52046	-0.60451	1.52046	down	-2.11535	-1.0809	2.11535	down	0	-0.60451	-1.0809
236511_at	-1.59273	-0.671505	1.59273	down	-1.59273	-0.671505	1.59273	down	0	-0.671505	-0.671505
238146_at	-1.54578	-0.628332	1.54578	down	-1.79352	-0.842791	1.79352	down	0	-0.628332	-0.842791
238299_at	-1.55227	-0.63438	1.55227	down	-1.57389	-0.654336	1.57389	down	0	-0.63438	-0.654336
238718_at	-1.65855	-0.729925	1.65855	down	-1.92985	-0.948489	1.92985	down	0	-0.729925	-0.948489
238774_at	-2.11792	-1.08265	2.11792	down	-1.60518	-0.682734	1.60518	down	0	-1.08265	-0.682734
239184_at	-1.51652	-0.600763	1.51652	down	-1.95311	-0.965771	1.95311	down	0	-0.600763	-0.965771
239516_at	-2.15971	-1.11084	2.15971	down	-1.88011	-0.910815	1.88011	down	0	-1.11084	-0.910815
239735_at	-1.58176	-0.661533	1.58176	down	-1.58176	-0.661533	1.58176	down	0	-0.661533	-0.661533
240165_at	-1.64872	-0.721346	1.64872	down	-1.85891	-0.894454	1.85891	down	0	-0.721346	-0.894454
241864_x_at	-1.68935	-0.756464	1.68935	down	-1.9611	-0.97166	1.9611	down	0	-0.756464	-0.97166
241885_at	-1.54159	-0.624416	1.54159	down	-1.54159	-0.624416	1.54159	down	0	-0.624416	-0.624416
241991_at	-1.56015	-0.641684	1.56015	down	-1.50949	-0.594064	1.50949	down	0	-0.641684	-0.594064
242052_at	-2.3525	-1.2342	2.3525	down	-1.73994	-0.799038	1.73994	down	0	-1.2342	-0.799038
242068_at	-1.99273	-0.994746	1.99273	down	-1.54255	-0.625319	1.54255	down	0	-0.994746	-0.625319
242233_at	-1.55437	-0.636329	1.55437	down	-1.75875	-0.81455	1.75875	down	0	-0.636329	-0.81455
242428_at	-1.55676	-0.638545	1.55676	down	-1.52544	-0.609222	1.52544	down	0	-0.638545	-0.609222
242471_at	-3.1728	-1.66576	3.1728	down	-2.41896	-1.27439	2.41896	down	0	-1.66576	-1.27439
242476_at	-1.88686	-0.915989	1.88686	down	-1.56404	-0.645279	1.56404	down	0	-0.915989	-0.645279
242606_at	-1.76148	-0.816788	1.76148	down	-1.88878	-0.917452	1.88878	down	0	-0.816788	-0.917452
242607_at	-2.04891	-1.03485	2.04891	down	-1.67165	-0.741273	1.67165	down	0	-1.03485	-0.741273
242688_at	-1.76231	-0.817469	1.76231	down	-1.53345	-0.616782	1.53345	down	0	-0.817469	-0.616782
242691_at	-1.52749	-0.611163	1.52749	down	-1.52749	-0.611163	1.52749	down	0	-0.611163	-0.611163
242725_at	-1.65104	-0.723372	1.65104	down	-1.82629	-0.868919	1.82629	down	0	-0.723372	-0.868919
242772_x_at	-1.52796	-0.611611	1.52796	down	-1.52796	-0.611611	1.52796	down	0	-0.611611	-0.611611
243023_at	-2.11398	-1.07996	2.11398	down	-2.11398	-1.07996	2.11398	down	0	-1.07996	-1.07996
243378_at	-1.98793	-0.991264	1.98793	down	-2.2643	-1.17907	2.2643	down	0	-0.991264	-1.17907
243768_at	-1.66363	-0.734334	1.66363	down	-1.66363	-0.734334	1.66363	down	0	-0.734334	-0.734334
244014_x_at	-1.53214	-0.615544	1.53214	down	-1.6169	-0.693227	1.6169	down	0	-0.615544	-0.693227
244503_at	-1.68794	-0.755267	1.68794	down	-2.07145	-1.05064	2.07145	down	0	-0.755267	-1.05064
1555897_at	-1.65874	-0.730092	1.65874	down	-1.65874	-0.730092	1.65874	down	0	-0.730092	-0.730092
1555973_at	-1.57115	-0.651825	1.57115	down	-1.59198	-0.670824	1.59198	down	0	-0.651825	-0.670824
1556081_at	-1.90045	-0.926343	1.90045	down	-2.321	-1.21475	2.321	down	0	-0.926343	-1.21475
1558445_at	-1.96431	-0.974023	1.96431	down	-2.12291	-1.08604	2.12291	down	0	-0.974023	-1.08604
1558605_at	-2.16109	-1.11176	2.16109	down	-1.61298	-0.689733	1.61298	down	0	-1.11176	-0.689733
1558854_a_at	-1.62003	-0.696021	1.62003	down	-1.62003	-0.696021	1.62003	down	0	-0.696021	-0.696021
1559006_at	-1.97746	-0.983649	1.97746	down	-2.72075	-1.44401	2.72075	down	0	-0.983649	-1.44401
1559007_s_at	-1.80863	-0.854895	1.80863	down	-1.72882	-0.789788	1.72882	down	0	-0.854895	-0.789788
1559776_at	-1.62334	-0.698962	1.62334	down	-1.56619	-0.647258	1.56619	down	0	-0.698962	-0.647258
1560048_at	-1.87063	-0.903524	1.87063	down	-1.87063	-0.903524	1.87063	down	0	-0.903524	-0.903524
1562529_s_at	-1.59675	-0.675136	1.59675	down	-1.81253	-0.858003	1.81253	down	0	-0.675136	-0.858003
1563467_at	-1.70428	-0.769166	1.70428	down	-1.54102	-0.623883	1.54102	down	0	-0.769166	-0.623883
1565577_s_at	-1.95966	-0.970604	1.95966	down	-2.2638	-1.17874	2.2638	down	0	-0.970604	-1.17874
1565886_at	-1.60064	-0.678653	1.60064	down	-1.51403	-0.598393	1.51403	down	0	-0.678653	-0.598393
1569129_s_at	-1.65758	-0.729076	1.65758	down	-1.66859	-0.738626	1.66859	down	0	-0.729076	-0.738626
1569167_at	-1.70257	-0.767712	1.70257	down	-1.73122	-0.791787	1.73122	down	0	-0.767712	-0.791787
213353_at	1.56498	0.646148	1.56498	up	1.59191	0.670762	1.59191	up	0	0.646148	0.670762	ABCA5
208561_at	2.70057	1.43326	2.70057	up	2.89107	1.5316	2.89107	up	0	1.43326	1.5316	ABCC9
208562_s_at	1.80024	0.848191	1.80024	up	1.75529	0.811707	1.75529	up	0	0.848191	0.811707	ABCC9
205566_at	1.82492	0.867836	1.82492	up	1.87167	0.904325	1.87167	up	0	0.867836	0.904325	ABHD2
220606_s_at	1.57222	0.652801	1.57222	up	1.57222	0.652801	1.57222	up	0	0.652801	0.652801	ADPRM
223401_at	1.78768	0.838088	1.78768	up	1.60673	0.684132	1.60673	up	0	0.838088	0.684132	ADPRM
204183_s_at	1.50333	0.58816	1.50333	up	1.55535	0.637238	1.55535	up	0	0.58816	0.637238	ADRBK2
229354_at	1.58636	0.665718	1.58636	up	1.71977	0.782216	1.71977	up	0	0.665718	0.782216	AHRR
220987_s_at	1.56635	0.647409	1.56635	up	1.56635	0.647409	1.56635	up	0	0.647409	0.647409	AKIP1///NUAK2
222383_s_at	1.89951	0.925627	1.89951	up	2.12315	1.08621	2.12315	up	0	0.925627	1.08621	ALOXE3
228415_at	1.78666	0.837267	1.78666	up	1.86189	0.896766	1.86189	up	0	0.837267	0.896766	AP1S2
209913_x_at	1.89262	0.920386	1.89262	up	1.89844	0.924818	1.89844	up	0	0.920386	0.924818	AP5Z1
213419_at	1.72633	0.787711	1.72633	up	1.52421	0.608059	1.52421	up	0	0.787711	0.608059	APBB2
40148_at	1.57624	0.656486	1.57624	up	1.55283	0.634901	1.55283	up	0	0.656486	0.634901	APBB2
213618_at	2.59343	1.37486	2.59343	up	1.95275	0.96551	1.95275	up	0	1.37486	0.96551	ARAP2
1555902_at	1.55943	0.64102	1.55943	up	1.73063	0.791299	1.73063	up	0	0.64102	0.791299	ARMCX5
209824_s_at	1.71709	0.779967	1.71709	up	1.60446	0.682089	1.60446	up	0	0.779967	0.682089	ARNTL
225283_at	1.77043	0.824101	1.77043	up	1.51368	0.598064	1.51368	up	0	0.824101	0.598064	ARRDC4
202672_s_at	4.81647	2.26798	4.81647	up	4.64224	2.21482	4.64224	up	0	2.26798	2.21482	ATF3
1554980_a_at	4.11003	2.03915	4.11003	up	3.73431	1.90084	3.73431	up	0	2.03915	1.90084	ATF3
218987_at	1.53488	0.618122	1.53488	up	1.6149	0.691448	1.6149	up	0	0.618122	0.691448	ATF7IP
212471_at	1.51572	0.6	1.51572	up	1.54669	0.629187	1.54669	up	0	0.6	0.629187	AVL9
203304_at	1.58986	0.6689	1.58986	up	1.66281	0.733625	1.66281	up	0	0.6689	0.733625	BAMBI
207671_s_at	1.73731	0.796858	1.73731	up	1.64063	0.714248	1.64063	up	0	0.796858	0.714248	BEST1
218332_at	1.56625	0.647318	1.56625	up	1.58019	0.660101	1.58019	up	0	0.647318	0.660101	BEX1
210538_s_at	3.14621	1.65361	3.14621	up	3.19538	1.67599	3.19538	up	0	1.65361	1.67599	BIRC3
242579_at	1.53345	0.616782	1.53345	up	1.67547	0.744562	1.67547	up	0	0.616782	0.744562	BMPR1B
1555773_at	1.58507	0.664551	1.58507	up	1.59644	0.674857	1.59644	up	0	0.664551	0.674857	BPIFC
236402_at	1.92102	0.941872	1.92102	up	1.8431	0.882131	1.8431	up	0	0.941872	0.882131	BRAF
227099_s_at	1.88641	0.915639	1.88641	up	1.60418	0.681839	1.60418	up	0	0.915639	0.681839	C11orf96
222767_s_at	1.54994	0.632211	1.54994	up	1.69936	0.764996	1.69936	up	0	0.632211	0.764996	C12orf49
235026_at	1.50058	0.58552	1.50058	up	1.57616	0.656415	1.57616	up	0	0.58552	0.656415	C12orf66
217767_at	2.50741	1.3262	2.50741	up	2.3786	1.25011	2.3786	up	0	1.3262	1.25011	C3
218541_s_at	2.00609	1.00439	2.00609	up	1.82899	0.871044	1.82899	up	0	1.00439	0.871044	C8orf4
232270_at	1.54108	0.62394	1.54108	up	1.61603	0.692452	1.61603	up	0	0.62394	0.692452	C9orf3
209030_s_at	1.68683	0.754314	1.68683	up	1.84304	0.882087	1.84304	up	0	0.754314	0.882087	CADM1
225331_at	1.52549	0.609274	1.52549	up	1.5668	0.647817	1.5668	up	0	0.609274	0.647817	CCDC50
209378_s_at	1.89001	0.918395	1.89001	up	2.11991	1.084	2.11991	up	0	0.918395	1.084	CCSER2
228910_at	1.53767	0.620743	1.53767	up	1.58157	0.661358	1.58157	up	0	0.620743	0.661358	CD82
212942_s_at	2.02941	1.02106	2.02941	up	1.89627	0.923163	1.89627	up	0	1.02106	0.923163	CEMIP
206861_s_at	1.63601	0.710186	1.63601	up	1.71202	0.775702	1.71202	up	0	0.710186	0.775702	CGGBP1
206932_at	2.28081	1.18955	2.28081	up	2.24809	1.1687	2.24809	up	0	1.18955	1.1687	CH25H
219270_at	2.1403	1.09781	2.1403	up	2.17436	1.12059	2.17436	up	0	1.09781	1.12059	CHAC1
219634_at	2.12174	1.08525	2.12174	up	2.13347	1.0932	2.13347	up	0	1.08525	1.0932	CHST11
222549_at	1.97222	0.979823	1.97222	up	1.54943	0.631738	1.54943	up	0	0.979823	0.631738	CLDN1
208096_s_at	2.02498	1.01791	2.02498	up	2.20145	1.13846	2.20145	up	0	1.01791	1.13846	COL21A1
201942_s_at	1.68503	0.752771	1.68503	up	1.84248	0.881652	1.84248	up	0	0.752771	0.881652	CPD
207442_at	2.0231	1.01657	2.0231	up	2.3038	1.20401	2.3038	up	0	1.01657	1.20401	CSF3
206085_s_at	2.17324	1.11985	2.17324	up	2.2401	1.16356	2.2401	up	0	1.11985	1.16356	CTH
217127_at	1.97957	0.98519	1.97957	up	1.89848	0.924844	1.89848	up	0	0.98519	0.924844	CTH
204470_at	2.306	1.20539	2.306	up	2.29122	1.19612	2.29122	up	0	1.20539	1.19612	CXCL1
209774_x_at	4.15216	2.05386	4.15216	up	3.79951	1.92581	3.79951	up	0	2.05386	1.92581	CXCL2
207850_at	2.75101	1.45996	2.75101	up	2.42954	1.28068	2.42954	up	0	1.45996	1.28068	CXCL3
214974_x_at	1.81051	0.856397	1.81051	up	1.81051	0.856397	1.81051	up	0	0.856397	0.856397	CXCL5
202859_x_at	8.25485	3.04524	8.25485	up	7.55165	2.91679	7.55165	up	0	3.04524	2.91679	CXCL8
211506_s_at	9.10487	3.18664	9.10487	up	8.55529	3.09682	8.55529	up	0	3.18664	3.09682	CXCL8
221903_s_at	1.91067	0.934075	1.91067	up	1.86246	0.897206	1.86246	up	0	0.934075	0.897206	CYLD
222142_at	1.56743	0.6484	1.56743	up	1.55817	0.639857	1.55817	up	0	0.6484	0.639857	CYLD
205749_at	2.33102	1.22096	2.33102	up	2.34127	1.22729	2.34127	up	0	1.22096	1.22729	CYP1A1
203890_s_at	2.29174	1.19644	2.29174	up	1.64258	0.715964	1.64258	up	0	1.19644	0.715964	DAPK3
201893_x_at	1.65038	0.722803	1.65038	up	1.72869	0.789681	1.72869	up	0	0.722803	0.789681	DCN
211813_x_at	1.82917	0.871187	1.82917	up	1.84608	0.884465	1.84608	up	0	0.871187	0.884465	DCN
209383_at	1.71654	0.779505	1.71654	up	1.66093	0.731988	1.66093	up	0	0.779505	0.731988	DDIT3
212527_at	1.58656	0.665902	1.58656	up	1.5351	0.618331	1.5351	up	0	0.665902	0.618331	DESI1
206806_at	1.84275	0.881859	1.84275	up	1.80519	0.852147	1.80519	up	0	0.881859	0.852147	DGKI
206463_s_at	2.46152	1.29955	2.46152	up	2.51636	1.33134	2.51636	up	0	1.29955	1.33134	DHRS2
214079_at	3.50949	1.81126	3.50949	up	3.55138	1.82838	3.55138	up	0	1.81126	1.82838	DHRS2
200664_s_at	1.99576	0.996941	1.99576	up	2.82448	1.49798	2.82448	up	0	0.996941	1.49798	DNAJB1
200666_s_at	1.66427	0.734892	1.66427	up	2.23823	1.16236	2.23823	up	0	0.734892	1.16236	DNAJB1
212611_at	1.81402	0.859191	1.81402	up	2.06933	1.04916	2.06933	up	0	0.859191	1.04916	DTX4
214446_at	1.67556	0.744639	1.67556	up	1.78664	0.837251	1.78664	up	0	0.744639	0.837251	ELL2
225698_at	1.95895	0.970082	1.95895	up	1.93272	0.950633	1.93272	up	0	0.970082	0.950633	EPB41L4A-AS1
227755_at	2.33765	1.22506	2.33765	up	2.44585	1.29034	2.44585	up	0	1.22506	1.29034	ERN1
215594_at	2.18907	1.13032	2.18907	up	1.8757	0.907429	1.8757	up	0	1.13032	0.907429	ERV9-1
201328_at	1.53699	0.620111	1.53699	up	1.53699	0.620111	1.53699	up	0	0.620111	0.620111	ETS2
224225_s_at	1.99003	0.992794	1.99003	up	1.8325	0.873817	1.8325	up	0	0.992794	0.873817	ETV7
223058_at	1.53336	0.616693	1.53336	up	1.69921	0.764865	1.69921	up	0	0.616693	0.764865	FAM107B
221959_at	1.66883	0.738837	1.66883	up	1.73984	0.798952	1.73984	up	0	0.738837	0.798952	FAM110B
229946_at	1.6836	0.751552	1.6836	up	1.58008	0.659993	1.58008	up	0	0.751552	0.659993	FAM168B
229152_at	2.22546	1.15411	2.22546	up	1.70222	0.767417	1.70222	up	0	1.15411	0.767417	FDCSP
231382_at	1.72235	0.784378	1.72235	up	1.93188	0.950007	1.93188	up	0	0.784378	0.950007	FGF18
204421_s_at	1.80569	0.852554	1.80569	up	1.84621	0.884563	1.84621	up	0	0.852554	0.884563	FGF2
226769_at	1.58984	0.668885	1.58984	up	1.65578	0.727515	1.65578	up	0	0.668885	0.727515	FIBIN
204135_at	2.18896	1.13025	2.18896	up	2.14478	1.10083	2.14478	up	0	1.13025	1.10083	FILIP1L
1554966_a_at	2.44728	1.29118	2.44728	up	2.14903	1.10368	2.14903	up	0	1.29118	1.10368	FILIP1L
213524_s_at	2.1843	1.12717	2.1843	up	2.43554	1.28424	2.43554	up	0	1.12717	1.28424	G0S2
203725_at	2.64762	1.4047	2.64762	up	2.55683	1.35436	2.55683	up	0	1.4047	1.35436	GADD45A
207574_s_at	1.77315	0.826318	1.77315	up	1.88551	0.914958	1.88551	up	0	0.826318	0.914958	GADD45B
209305_s_at	2.08128	1.05747	2.08128	up	1.9537	0.966208	1.9537	up	0	1.05747	0.966208	GADD45B
204121_at	1.7089	0.773068	1.7089	up	1.7089	0.773068	1.7089	up	0	0.773068	0.773068	GADD45G
209602_s_at	1.68151	0.749757	1.68151	up	1.60557	0.683081	1.60557	up	0	0.749757	0.683081	GATA3
209604_s_at	2.1743	1.12055	2.1743	up	2.17359	1.12008	2.17359	up	0	1.12055	1.12008	GATA3
203158_s_at	1.73982	0.798938	1.73982	up	1.90595	0.930509	1.90595	up	0	0.798938	0.930509	GLS
219078_at	1.58425	0.663804	1.58425	up	1.61261	0.689395	1.61261	up	0	0.663804	0.689395	GPATCH2
223789_s_at	1.61099	0.687952	1.61099	up	1.61099	0.687952	1.61099	up	0	0.687952	0.687952	GTPBP2
204235_s_at	1.50683	0.59152	1.50683	up	1.63118	0.705917	1.63118	up	0	0.59152	0.705917	GULP1
205659_at	2.07368	1.0522	2.07368	up	1.81631	0.861009	1.81631	up	0	1.0522	0.861009	HDAC9
230968_at	1.66693	0.737189	1.66693	up	1.61606	0.692484	1.61606	up	0	0.737189	0.692484	HDAC9
232080_at	1.65852	0.729894	1.65852	up	1.62394	0.699499	1.62394	up	0	0.729894	0.699499	HECW2
203394_s_at	1.90662	0.931015	1.90662	up	2.51584	1.33104	2.51584	up	0	0.931015	1.33104	HES1
203395_s_at	1.64364	0.716893	1.64364	up	1.99552	0.996762	1.99552	up	0	0.716893	0.996762	HES1
215071_s_at	2.63179	1.39605	2.63179	up	2.27512	1.18594	2.27512	up	0	1.39605	1.18594	HIST1H2AC
214472_at	3.18706	1.67222	3.18706	up	2.06805	1.04827	2.06805	up	0	1.67222	1.04827	HIST1H2AD///HIST1H3D
214455_at	2.75116	1.46004	2.75116	up	2.24791	1.16859	2.24791	up	0	1.46004	1.16859	HIST1H2BC
209911_x_at	1.97075	0.978748	1.97075	up	1.59968	0.677783	1.59968	up	0	0.978748	0.677783	HIST1H2BD
214502_at	2.84192	1.50687	2.84192	up	1.99198	0.994205	1.99198	up	0	1.50687	0.994205	HIST1H2BJ///LOC105374995
208180_s_at	2.46651	1.30247	2.46651	up	1.88385	0.913685	1.88385	up	0	1.30247	0.913685	HIST1H4H
207046_at	2.07815	1.0553	2.07815	up	1.93568	0.952839	1.93568	up	0	1.0553	0.952839	HIST2H4A///HIST2H4B
204753_s_at	1.90999	0.933563	1.90999	up	2.39621	1.26076	2.39621	up	0	0.933563	1.26076	HLF
204755_x_at	1.51615	0.60041	1.51615	up	1.58859	0.667744	1.58859	up	0	0.60041	0.667744	HLF
203665_at	1.8672	0.900873	1.8672	up	1.72993	0.790713	1.72993	up	0	0.900873	0.790713	HMOX1
200799_at	4.88028	2.28696	4.88028	up	7.55551	2.91753	7.55551	up	0	2.28696	2.91753	HSPA1A///HSPA1B
200800_s_at	2.37233	1.24631	2.37233	up	3.08396	1.62478	3.08396	up	0	1.24631	1.62478	HSPA1A///HSPA1B
202581_at	1.95641	0.96821	1.95641	up	2.68499	1.42492	2.68499	up	0	0.96821	1.42492	HSPA1A///HSPA1B
117_at	4.91763	2.29796	4.91763	up	8.50618	3.08851	8.50618	up	0	2.29796	3.08851	HSPA6
213418_at	11.884	3.57095	11.884	up	22.3134	4.47984	22.3134	up	0	3.57095	4.47984	HSPA6
219284_at	2.56461	1.35874	2.56461	up	2.37885	1.25026	2.37885	up	0	1.35874	1.25026	HSPBAP1
208744_x_at	1.58048	0.66036	1.58048	up	1.94386	0.958921	1.94386	up	0	0.66036	0.958921	HSPH1
202439_s_at	1.63805	0.711984	1.63805	up	1.6483	0.720979	1.6483	up	0	0.711984	0.720979	IDS
217432_s_at	1.73503	0.794963	1.73503	up	1.91381	0.936446	1.91381	up	0	0.794963	0.936446	IDS
210118_s_at	3.70492	1.88944	3.70492	up	3.42341	1.77543	3.42341	up	0	1.88944	1.77543	IL1A
205067_at	4.76749	2.25323	4.76749	up	5.04493	2.33483	5.04493	up	0	2.25323	2.33483	IL1B
39402_at	4.49202	2.16737	4.49202	up	4.78788	2.25939	4.78788	up	0	2.16737	2.25939	IL1B
207526_s_at	4.03147	2.01131	4.03147	up	6.70347	2.74491	6.70347	up	0	2.01131	2.74491	IL1RL1
1555431_a_at	1.54233	0.625113	1.54233	up	1.70083	0.76624	1.70083	up	0	0.625113	0.76624	IL31RA
205207_at	3.2781	1.71286	3.2781	up	3.38652	1.7598	3.38652	up	0	1.71286	1.7598	IL6
210587_at	2.02503	1.01794	2.02503	up	1.82425	0.867304	1.82425	up	0	1.01794	0.867304	INHBE
205376_at	2.13344	1.09318	2.13344	up	2.1405	1.09795	2.1405	up	0	1.09318	1.09795	INPP4B
237056_at	2.2982	1.2005	2.2982	up	1.55915	0.640757	1.55915	up	0	1.2005	0.640757	INSC
202531_at	2.12723	1.08898	2.12723	up	2.06539	1.04642	2.06539	up	0	1.08898	1.04642	IRF1
209743_s_at	1.60197	0.679847	1.60197	up	1.65121	0.723523	1.65121	up	0	0.679847	0.723523	ITCH
209744_x_at	1.64774	0.72049	1.64774	up	1.77027	0.823969	1.77027	up	0	0.72049	0.823969	ITCH
217094_s_at	1.64847	0.721131	1.64847	up	1.72402	0.785774	1.72402	up	0	0.721131	0.785774	ITCH
211339_s_at	1.60529	0.682831	1.60529	up	1.72568	0.787164	1.72568	up	0	0.682831	0.787164	ITK
226267_at	1.54275	0.625507	1.54275	up	1.52507	0.608873	1.52507	up	0	0.625507	0.608873	JDP2
241985_at	1.75921	0.814931	1.75921	up	2.10201	1.07177	2.10201	up	0	0.814931	1.07177	JMY
242855_at	1.5043	0.589095	1.5043	up	1.94389	0.958946	1.94389	up	0	0.589095	0.958946	KCP
211124_s_at	1.69238	0.759051	1.69238	up	1.7892	0.839311	1.7892	up	0	0.759051	0.839311	KITLG
202393_s_at	1.68633	0.753888	1.68633	up	1.64543	0.718465	1.64543	up	0	0.753888	0.718465	KLF10
221985_at	2.03591	1.02567	2.03591	up	1.92769	0.946872	1.92769	up	0	1.02567	0.946872	KLHL24
221986_s_at	1.56774	0.648688	1.56774	up	1.74016	0.799223	1.74016	up	0	0.648688	0.799223	KLHL24
200770_s_at	1.56762	0.648575	1.56762	up	1.56762	0.648575	1.56762	up	0	0.648575	0.648575	LAMC1
227013_at	1.55203	0.634156	1.55203	up	1.56769	0.648644	1.56769	up	0	0.634156	0.648644	LATS2
205266_at	2.79292	1.48177	2.79292	up	2.83029	1.50095	2.83029	up	0	1.48177	1.50095	LIF
1566986_at	2.20644	1.14172	2.20644	up	2.3578	1.23744	2.3578	up	0	1.14172	1.23744	LINC00674
243905_at	1.89648	0.923325	1.89648	up	2.05658	1.04025	2.05658	up	0	0.923325	1.04025	LINC00944
215223_s_at	1.93431	0.951817	1.93431	up	2.03034	1.02172	2.03034	up	0	0.951817	1.02172	LOC100129518///SOD2
236042_at	1.52936	0.612932	1.52936	up	1.6623	0.733177	1.6623	up	0	0.612932	0.733177	LOC100130219
231089_at	1.60685	0.684237	1.60685	up	1.7806	0.832366	1.7806	up	0	0.684237	0.832366	LOC100505664
210365_at	1.55997	0.641517	1.55997	up	2.06382	1.04532	2.06382	up	0	0.641517	1.04532	LOC100506403///RUNX1
229872_s_at	1.87793	0.909144	1.87793	up	1.70852	0.772744	1.70852	up	0	0.909144	0.772744	LOC100996720///LOC100996740///LOC642441///LOC730257
1562274_at	1.79985	0.847876	1.79985	up	1.52638	0.610115	1.52638	up	0	0.847876	0.610115	LOC101928446
231412_at	2.49716	1.32029	2.49716	up	2.28799	1.19408	2.28799	up	0	1.32029	1.19408	LOC101929709
1561667_at	1.80645	0.85316	1.80645	up	1.79223	0.841752	1.79223	up	0	0.85316	0.841752	LOC105370642
1561342_at	1.53291	0.616272	1.53291	up	1.53291	0.616272	1.53291	up	0	0.616272	0.616272	LOC105372742///LOC150005
220009_at	1.56308	0.644393	1.56308	up	1.67157	0.7412	1.67157	up	0	0.644393	0.7412	LONRF3
209840_s_at	2.01244	1.00895	2.01244	up	1.86315	0.89774	1.86315	up	0	1.00895	0.89774	LRRN3
209841_s_at	2.00066	1.00048	2.00066	up	1.97613	0.982676	1.97613	up	0	1.00048	0.982676	LRRN3
201744_s_at	1.63112	0.705867	1.63112	up	1.54654	0.629041	1.54654	up	0	0.705867	0.629041	LUM
205193_at	1.50665	0.591344	1.50665	up	1.50665	0.591344	1.50665	up	0	0.591344	0.591344	MAFF
36711_at	1.67202	0.741592	1.67202	up	1.66197	0.732898	1.66197	up	0	0.741592	0.732898	MAFF
205192_at	2.33279	1.22206	2.33279	up	2.31755	1.2126	2.31755	up	0	1.22206	1.2126	MAP3K14
241541_at	1.55309	0.635144	1.55309	up	1.55309	0.635144	1.55309	up	0	0.635144	0.635144	MIB2
204423_at	1.64435	0.717515	1.64435	up	1.62106	0.696934	1.62106	up	0	0.717515	0.696934	MKLN1
204475_at	2.0486	1.03464	2.0486	up	2.35387	1.23504	2.35387	up	0	1.03464	1.23504	MMP1
204575_s_at	1.64112	0.71468	1.64112	up	1.54537	0.627952	1.54537	up	0	0.71468	0.627952	MMP19
224385_s_at	1.60641	0.683838	1.60641	up	1.63085	0.705628	1.63085	up	0	0.683838	0.705628	MOV10L1
1552489_s_at	1.64224	0.715664	1.64224	up	1.57381	0.654264	1.57381	up	0	0.715664	0.654264	MPP4
230361_at	1.72061	0.782921	1.72061	up	2.05763	1.04098	2.05763	up	0	0.782921	1.04098	MROH1
209928_s_at	1.93482	0.952197	1.93482	up	1.69778	0.763646	1.69778	up	0	0.952197	0.763646	MSC
228846_at	2.23869	1.16265	2.23869	up	2.69863	1.43223	2.69863	up	0	1.16265	1.43223	MXD1
219728_at	1.53373	0.617048	1.53373	up	1.92984	0.948478	1.92984	up	0	0.617048	0.948478	MYOT
1568864_at	1.90777	0.931886	1.90777	up	1.77563	0.828332	1.77563	up	0	0.931886	0.828332	MZF1-AS1
225344_at	1.70767	0.772027	1.70767	up	1.67997	0.748433	1.67997	up	0	0.772027	0.748433	NCOA7
212445_s_at	1.58095	0.660791	1.58095	up	1.52617	0.609915	1.52617	up	0	0.660791	0.609915	NEDD4L
232593_at	6.01701	2.58905	6.01701	up	4.36093	2.12464	4.36093	up	0	2.58905	2.12464	NEURL3
203574_at	2.0426	1.03041	2.0426	up	2.02707	1.01939	2.02707	up	0	1.03041	1.01939	NFIL3
201502_s_at	1.77495	0.827778	1.77495	up	1.68476	0.75254	1.68476	up	0	0.827778	0.75254	NFKBIA
203927_at	1.9633	0.973279	1.9633	up	2.03495	1.02499	2.03495	up	0	0.973279	1.02499	NFKBIE
223218_s_at	1.70233	0.767511	1.70233	up	1.81199	0.857576	1.81199	up	0	0.767511	0.857576	NFKBIZ
206814_at	2.00857	1.00617	2.00857	up	1.78063	0.83239	1.78063	up	0	1.00617	0.83239	NGF
204760_s_at	1.53985	0.622791	1.53985	up	1.65602	0.727716	1.65602	up	0	0.622791	0.727716	NR1D1///THRA
206038_s_at	1.52089	0.604919	1.52089	up	1.84849	0.886344	1.84849	up	0	0.604919	0.886344	NR2C2
206343_s_at	2.17669	1.12213	2.17669	up	2.4149	1.27196	2.4149	up	0	1.12213	1.27196	NRG1
211844_s_at	1.83952	0.879329	1.83952	up	1.52192	0.605892	1.52192	up	0	0.879329	0.605892	NRP2
223510_at	1.53755	0.62063	1.53755	up	1.5694	0.650216	1.5694	up	0	0.62063	0.650216	NRP2
1555366_at	1.5111	0.595595	1.5111	up	1.5111	0.595595	1.5111	up	0	0.595595	0.595595	NSAP11
226351_at	1.50763	0.592284	1.50763	up	1.53388	0.617184	1.53388	up	0	0.592284	0.617184	NSUN4
209552_at	1.58105	0.660884	1.58105	up	1.51906	0.603175	1.51906	up	0	0.660884	0.603175	PAX8
228425_at	3.68274	1.88078	3.68274	up	2.73774	1.45298	2.73774	up	0	1.88078	1.45298	PAX8-AS1
208396_s_at	2.20453	1.14047	2.20453	up	1.65435	0.726264	1.65435	up	0	1.14047	0.726264	PDE1A
213556_at	1.84494	0.883571	1.84494	up	2.15189	1.1056	2.15189	up	0	0.883571	1.1056	PINLYP
219155_at	1.54853	0.630899	1.54853	up	1.6908	0.757706	1.6908	up	0	0.630899	0.757706	PITPNC1
209785_s_at	1.66628	0.736628	1.66628	up	1.51049	0.595015	1.51049	up	0	0.736628	0.595015	PLA2G4C
205479_s_at	2.01669	1.01199	2.01669	up	2.19025	1.13109	2.19025	up	0	1.01199	1.13109	PLAU
211668_s_at	2.13226	1.09239	2.13226	up	2.39982	1.26293	2.39982	up	0	1.09239	1.26293	PLAU
227037_at	1.91306	0.93588	1.91306	up	2.09934	1.06993	2.09934	up	0	0.93588	1.06993	PLD6
201939_at	1.70721	0.771637	1.70721	up	1.57516	0.655497	1.57516	up	0	0.771637	0.655497	PLK2
204285_s_at	2.01674	1.01203	2.01674	up	2.17004	1.11772	2.17004	up	0	1.01203	1.11772	PMAIP1
204286_s_at	1.65762	0.729117	1.65762	up	1.76073	0.816177	1.76073	up	0	0.729117	0.816177	PMAIP1
217875_s_at	1.59478	0.673357	1.59478	up	1.50891	0.593508	1.50891	up	0	0.673357	0.593508	PMEPA1
222449_at	1.52068	0.60472	1.52068	up	1.52068	0.60472	1.52068	up	0	0.60472	0.60472	PMEPA1
222879_s_at	1.60079	0.678787	1.60079	up	1.69184	0.758595	1.69184	up	0	0.678787	0.758595	POLH
242218_at	1.92352	0.943749	1.92352	up	2.13183	1.09209	2.13183	up	0	0.943749	1.09209	PPARD
201489_at	1.5234	0.607299	1.5234	up	1.53618	0.619351	1.53618	up	0	0.607299	0.619351	PPIF
201490_s_at	1.75627	0.812513	1.75627	up	1.64789	0.720616	1.64789	up	0	0.812513	0.720616	PPIF
202014_at	1.67854	0.74721	1.67854	up	1.7245	0.786181	1.7245	up	0	0.74721	0.786181	PPP1R15A
37028_at	1.67277	0.742241	1.67277	up	1.68725	0.754671	1.68725	up	0	0.742241	0.754671	PPP1R15A
220672_at	2.18156	1.12536	2.18156	up	2.32395	1.21658	2.32395	up	0	1.12536	1.21658	PPP4R4
220673_s_at	3.21279	1.68383	3.21279	up	3.06065	1.61384	3.06065	up	0	1.68383	1.61384	PPP4R4
233002_at	2.02626	1.01882	2.02626	up	2.02626	1.01882	2.02626	up	0	1.01882	1.01882	PPP4R4
204748_at	2.14263	1.09938	2.14263	up	2.0953	1.06715	2.0953	up	0	1.09938	1.06715	PTGS2
1554997_a_at	2.29048	1.19565	2.29048	up	2.60542	1.38152	2.60542	up	0	1.19565	1.38152	PTGS2
208010_s_at	1.69209	0.75881	1.69209	up	1.60042	0.67845	1.60042	up	0	0.75881	0.67845	PTPN22
206157_at	1.77352	0.826613	1.77352	up	1.57336	0.653845	1.57336	up	0	0.826613	0.653845	PTX3
1562153_a_at	1.82509	0.867971	1.82509	up	1.65262	0.724756	1.65262	up	0	0.867971	0.724756	PVT1
229894_s_at	1.82668	0.869225	1.82668	up	1.62929	0.704248	1.62929	up	0	0.869225	0.704248	RAB43
219210_s_at	1.69505	0.761327	1.69505	up	1.74917	0.806669	1.74917	up	0	0.761327	0.806669	RAB8B
219494_at	1.51701	0.601226	1.51701	up	1.52634	0.610081	1.52634	up	0	0.601226	0.610081	RAD54B
205205_at	2.2216	1.1516	2.2216	up	1.79726	0.845799	1.79726	up	0	1.1516	0.845799	RELB
227339_at	1.52522	0.609014	1.52522	up	1.51243	0.596865	1.51243	up	0	0.609014	0.596865	RGMB
209545_s_at	1.78715	0.837663	1.78715	up	1.7886	0.838834	1.7886	up	0	0.837663	0.838834	RIPK2
225767_at	1.65762	0.729116	1.65762	up	2.19488	1.13414	2.19488	up	0	0.729116	1.13414	RNA45S5
210056_at	1.61351	0.690198	1.61351	up	1.74981	0.807197	1.74981	up	0	0.690198	0.807197	RND1
210426_x_at	1.90364	0.928757	1.90364	up	2.05077	1.03616	2.05077	up	0	0.928757	1.03616	RORA
210479_s_at	1.72741	0.788609	1.72741	up	1.78607	0.836787	1.78607	up	0	0.788609	0.836787	RORA
204802_at	1.82936	0.871339	1.82936	up	1.52638	0.610115	1.52638	up	0	0.871339	0.610115	RRAD
228186_s_at	2.20634	1.14166	2.20634	up	1.96017	0.970982	1.96017	up	0	1.14166	0.970982	RSPO3
201846_s_at	1.62327	0.698905	1.62327	up	1.59132	0.670224	1.59132	up	0	0.698905	0.670224	RYBP
210592_s_at	1.68798	0.755296	1.68798	up	1.79851	0.846802	1.79851	up	0	0.755296	0.846802	SAT1
213988_s_at	1.73924	0.798456	1.73924	up	1.88718	0.916228	1.88718	up	0	0.798456	0.916228	SAT1
242786_at	1.98081	0.986093	1.98081	up	1.82901	0.87106	1.82901	up	0	0.986093	0.87106	SBF2-AS1
204035_at	9.62105	3.26619	9.62105	up	9.26295	3.21147	9.26295	up	0	3.26619	3.21147	SCG2
203889_at	1.61379	0.690454	1.61379	up	1.65854	0.72991	1.65854	up	0	0.690454	0.72991	SCG5
202062_s_at	1.65746	0.728972	1.65746	up	1.96956	0.977877	1.96956	up	0	0.728972	0.977877	SEL1L
204614_at	3.68872	1.88312	3.68872	up	5.1978	2.3779	5.1978	up	0	1.88312	2.3779	SERPINB2
205576_at	1.64703	0.719871	1.64703	up	1.64972	0.722221	1.64972	up	0	0.719871	0.722221	SERPIND1
223195_s_at	1.68732	0.754734	1.68732	up	1.71789	0.780637	1.71789	up	0	0.754734	0.780637	SESN2
223196_s_at	1.92395	0.944072	1.92395	up	1.86755	0.90115	1.86755	up	0	0.944072	0.90115	SESN2
208381_s_at	1.72411	0.785855	1.72411	up	1.68886	0.756047	1.68886	up	0	0.785855	0.756047	SGPL1
204157_s_at	1.63369	0.708137	1.63369	up	1.63369	0.708137	1.63369	up	0	0.708137	0.708137	SIK3
207038_at	2.71495	1.44092	2.71495	up	2.87222	1.52217	2.87222	up	0	1.44092	1.52217	SLC16A6
230748_at	2.20119	1.13828	2.20119	up	2.26734	1.181	2.26734	up	0	1.13828	1.181	SLC16A6
205896_at	2.25095	1.17053	2.25095	up	2.25095	1.17053	2.25095	up	0	1.17053	1.17053	SLC22A4
228181_at	1.52336	0.60726	1.52336	up	1.52336	0.60726	1.52336	up	0	0.60726	0.60726	SLC30A1
200924_s_at	1.62897	0.703958	1.62897	up	1.66323	0.733992	1.66323	up	0	0.703958	0.733992	SLC3A2
223798_at	1.89952	0.925632	1.89952	up	1.86039	0.895608	1.86039	up	0	0.925632	0.895608	SLC41A2
207528_s_at	1.78573	0.836512	1.78573	up	1.98913	0.992135	1.98913	up	0	0.836512	0.992135	SLC7A11
1557078_at	1.55616	0.63799	1.55616	up	1.51727	0.60148	1.51727	up	0	0.63799	0.60148	SLFN5
209897_s_at	1.97929	0.984986	1.97929	up	1.97929	0.984986	1.97929	up	0	0.984986	0.984986	SLIT2
228850_s_at	1.9031	0.928351	1.9031	up	1.8232	0.866474	1.8232	up	0	0.928351	0.866474	SLIT2
236367_at	1.55195	0.634078	1.55195	up	1.55213	0.634251	1.55213	up	0	0.634078	0.634251	SMG7
205443_at	1.5859	0.665298	1.5859	up	1.52326	0.607163	1.52326	up	0	0.665298	0.607163	SNAPC1
223773_s_at	1.56252	0.64387	1.56252	up	1.53797	0.621028	1.53797	up	0	0.64387	0.621028	SNHG12
65588_at	1.60339	0.681125	1.60339	up	1.66846	0.738517	1.66846	up	0	0.681125	0.738517	SNHG17
225220_at	1.60021	0.678265	1.60021	up	1.54102	0.623888	1.54102	up	0	0.678265	0.623888	SNHG8
232964_at	2.90671	1.53939	2.90671	up	3.13717	1.64946	3.13717	up	0	1.53939	1.64946	SPDYE1
229778_at	3.11887	1.64102	3.11887	up	2.54923	1.35006	2.54923	up	0	1.64102	1.35006	SPX
205499_at	1.53476	0.618013	1.53476	up	1.53476	0.618013	1.53476	up	0	0.618013	0.618013	SRPX2
225033_at	1.50278	0.587634	1.50278	up	1.57932	0.659308	1.57932	up	0	0.587634	0.659308	ST3GAL1
227179_at	1.50073	0.585667	1.50073	up	1.65263	0.724764	1.65263	up	0	0.585667	0.724764	STAU2
203439_s_at	1.58331	0.662948	1.58331	up	1.70606	0.77067	1.70606	up	0	0.662948	0.77067	STC2
205342_s_at	1.63465	0.708978	1.63465	up	1.60763	0.684934	1.60763	up	0	0.708978	0.684934	SULT1C2
244070_at	2.26304	1.17826	2.26304	up	2.03873	1.02767	2.03873	up	0	1.17826	1.02767	SYNE1
240206_at	2.31266	1.20955	2.31266	up	2.15618	1.10848	2.15618	up	0	1.20955	1.10848	TARS
225818_s_at	1.71115	0.774969	1.71115	up	1.58997	0.669001	1.58997	up	0	0.774969	0.669001	TBRG1
225819_at	1.53756	0.620645	1.53756	up	1.62309	0.698745	1.62309	up	0	0.620645	0.698745	TBRG1
214704_at	1.56984	0.650613	1.56984	up	1.50726	0.59193	1.50726	up	0	0.650613	0.59193	TCF25
209278_s_at	1.50172	0.586619	1.50172	up	1.54575	0.628304	1.54575	up	0	0.586619	0.628304	TFPI2
201042_at	1.75209	0.809078	1.75209	up	1.57188	0.652487	1.57188	up	0	0.809078	0.652487	TGM2
201108_s_at	1.64999	0.722459	1.64999	up	1.73582	0.795616	1.73582	up	0	0.722459	0.795616	THBS1
227866_at	2.00245	1.00177	2.00245	up	2.00245	1.00177	2.00245	up	0	1.00177	1.00177	TIAM2
212665_at	1.97774	0.983854	1.97774	up	2.02141	1.01536	2.02141	up	0	0.983854	1.01536	TIPARP
228205_at	1.56112	0.642578	1.56112	up	1.59957	0.677687	1.59957	up	0	0.642578	0.677687	TKT
214183_s_at	1.87368	0.905875	1.87368	up	2.05516	1.03925	2.05516	up	0	0.905875	1.03925	TKTL1
220169_at	1.66077	0.731852	1.66077	up	1.62438	0.699885	1.62438	up	0	0.731852	0.699885	TMEM156
234994_at	1.66605	0.73643	1.66605	up	1.62423	0.699758	1.62423	up	0	0.73643	0.699758	TMEM200A
202643_s_at	3.46826	1.79421	3.46826	up	3.41573	1.77219	3.41573	up	0	1.79421	1.77219	TNFAIP3
202644_s_at	3.015	1.59216	3.015	up	2.87465	1.52339	2.87465	up	0	1.59216	1.52339	TNFAIP3
209294_x_at	1.66288	0.733687	1.66288	up	1.6903	0.757281	1.6903	up	0	0.733687	0.757281	TNFRSF10B
210405_x_at	1.66405	0.734702	1.66405	up	1.64372	0.716961	1.64372	up	0	0.734702	0.716961	TNFRSF10B
210654_at	1.88229	0.912487	1.88229	up	1.56807	0.648994	1.56807	up	0	0.912487	0.648994	TNFRSF10D
207536_s_at	2.04077	1.02911	2.04077	up	1.77987	0.831774	1.77987	up	0	1.02911	0.831774	TNFRSF9
211786_at	1.6264	0.701686	1.6264	up	1.94994	0.963433	1.94994	up	0	0.701686	0.963433	TNFRSF9
220655_at	1.90641	0.930861	1.90641	up	1.90641	0.930861	1.90641	up	0	0.930861	0.930861	TNIP3
218145_at	1.88025	0.910921	1.88025	up	2.0779	1.05512	2.0779	up	0	0.910921	1.05512	TRIB3
1555788_a_at	1.87168	0.904333	1.87168	up	2.02168	1.01555	2.02168	up	0	0.904333	1.01555	TRIB3
220623_s_at	1.69238	0.759051	1.69238	up	1.84991	0.887458	1.84991	up	0	0.759051	0.887458	TSGA10
223962_at	2.24482	1.1666	2.24482	up	2.19777	1.13604	2.19777	up	0	1.1666	1.13604	TTC29
205807_s_at	1.8449	0.883545	1.8449	up	1.73819	0.797586	1.73819	up	0	0.883545	0.797586	TUFT1
222748_s_at	1.73793	0.797369	1.73793	up	1.52257	0.60651	1.52257	up	0	0.797369	0.60651	TXNL4B
221962_s_at	1.61851	0.694662	1.61851	up	1.61545	0.691935	1.61545	up	0	0.694662	0.691935	UBE2H
1559324_at	2.02117	1.01519	2.02117	up	1.53827	0.621305	1.53827	up	0	1.01519	0.621305	USP32P2
224978_s_at	1.6295	0.704431	1.6295	up	1.84173	0.88106	1.84173	up	0	0.704431	0.88106	USP36
204254_s_at	1.7111	0.774922	1.7111	up	1.83999	0.879698	1.83999	up	0	0.774922	0.879698	VDR
1558212_at	1.55558	0.637457	1.55558	up	1.56846	0.649348	1.56846	up	0	0.637457	0.649348	VLDLR-AS1
217785_s_at	1.60312	0.680886	1.60312	up	1.56494	0.646111	1.56494	up	0	0.680886	0.646111	YKT6
241372_at	1.59264	0.671423	1.59264	up	1.53271	0.616088	1.53271	up	0	0.671423	0.616088	ZC3H6
224915_x_at	1.61285	0.689609	1.61285	up	1.55276	0.634833	1.55276	up	0	0.689609	0.634833	ZFAS1
226227_x_at	1.59297	0.671716	1.59297	up	1.52557	0.609346	1.52557	up	0	0.671716	0.609346	ZFAS1
240809_at	2.48579	1.3137	2.48579	up	2.19798	1.13618	2.19798	up	0	1.3137	1.13618	ZNF295-AS1
229086_at	1.71916	0.781707	1.71916	up	1.74683	0.804742	1.74683	up	0	0.781707	0.804742	ZNF436-AS1
242864_at	1.88958	0.918064	1.88958	up	1.78163	0.833197	1.78163	up	0	0.918064	0.833197	ZNF554
227080_at	1.71251	0.776115	1.71251	up	1.5658	0.646898	1.5658	up	0	0.776115	0.646898	ZNF697
AFFX-M27830_5_at	2.21986	1.15047	2.21986	up	4.37387	2.12891	4.37387	up	0	1.15047	2.12891
AFFX-M27830_M_at	1.63525	0.709507	1.63525	up	2.82899	1.50029	2.82899	up	0	0.709507	1.50029
216130_at	1.61241	0.689215	1.61241	up	1.65397	0.725931	1.65397	up	0	0.689215	0.725931
227943_at	1.78985	0.839835	1.78985	up	1.53823	0.621272	1.53823	up	0	0.839835	0.621272
230574_at	1.58447	0.663997	1.58447	up	1.50455	0.589334	1.50455	up	0	0.663997	0.589334
236987_at	1.50718	0.591857	1.50718	up	1.50077	0.585706	1.50077	up	0	0.591857	0.585706
238623_at	1.6482	0.720889	1.6482	up	1.57648	0.656704	1.57648	up	0	0.720889	0.656704
239715_at	1.72852	0.789536	1.72852	up	1.72852	0.789536	1.72852	up	0	0.789536	0.789536
242213_at	1.51175	0.59622	1.51175	up	1.62786	0.70298	1.62786	up	0	0.59622	0.70298
243144_at	1.62224	0.697989	1.62224	up	1.62224	0.697989	1.62224	up	0	0.697989	0.697989
243955_at	1.52407	0.607931	1.52407	up	1.69005	0.757066	1.69005	up	0	0.607931	0.757066
244247_at	1.80094	0.848754	1.80094	up	1.51444	0.598784	1.51444	up	0	0.848754	0.598784
1564807_at	2.96564	1.56834	2.96564	up	1.71893	0.781511	1.71893	up	0	1.56834	0.781511
1566897_at	1.6231	0.698754	1.6231	up	1.53131	0.614767	1.53131	up	0	0.698754	0.614767
1568513_x_at	2.22091	1.15115	2.22091	up	3.32316	1.73255	3.32316	up	0	1.15115	1.73255
1569609_at	1.59227	0.671087	1.59227	up	1.72719	0.788427	1.72719	up	0	0.671087	0.788427
